# Supplementary material for: Changes in Body Mass Index after Initiation of Antiretroviral Treatment: Differences by Class of Core Drug
Source: Viruses. 2022 Jul 29;14(8):1677. doi: 10.3390/v14081677 (PMC9415309; doi:10.3390/v14081677)
Supplement: Supplementary file 1 [file viruses-14-01677-s001.zip]

Archive with 1 entries (1 files):
- viruses-1773934-supplementary.pdf
